# Supplementary material for: The Blood–Brain Barrier Is Unaffected in the Ndufs4−/− Mouse Model of Leigh Syndrome
Source: Int J Mol Sci. 2024 Apr 29;25(9):4828. doi: 10.3390/ijms25094828 (PMC11084937; doi:10.3390/ijms25094828)
Supplement: Supplementary file 1 [file ijms-25-04828-s001.zip]

Archive with 1 entries (1 files):
- ijms-2947341-supplementary.mp4
